# Supplementary material for: Multi-Omics Unravels Metabolic Alterations in the Ileal Mucosa of Neonatal Piglets Receiving Total Parenteral Nutrition
Source: Metabolites. 2023 Apr 13;13(4):555. doi: 10.3390/metabo13040555 (PMC10144288; doi:10.3390/metabo13040555)
Supplement: Supplementary file 1 [file metabolites-13-00555-s001.zip]

Archive with 1 entries (1 files):
- metabolites-2297527-supplementary.pdf
